# Supplementary material for: N-3 Polyunsaturated Fatty Acid Dehydrogenase Fat-1 Regulates Mitochondrial Energy Metabolism by Altering DNA Methylation in Isolated Cells of Transgenic Cattle
Source: Front Mol Biosci. 2022 Apr 19;9:857491. doi: 10.3389/fmolb.2022.857491 (PMC9061993; doi:10.3389/fmolb.2022.857491)
Supplement: Supplementary file 2 [file DataSheet2.xlsx]

## Sheet: Sheet1
Figure 1.
figure 1A
Concentration of n-3 PUFA (%)
	WT	WT	WT	FT	FT	FT
n-3 PUFA	17.0537	17.2861	17.1084	19.4374	20.7803	22.0741
Concentration of n-3 PUFA (%)
	WT	WT	WT	FT	FT	FT
C18:3n3	0.171932	0.174327	0.195018	0.218227	0.173332	0.604478
C20:3n3	9.86919	9.92568	7.8877	10.7455	12.5825	0
C20:5n3	1.43504	1.49947	2.23787	2.33814	2.15394	13.5201
C22:6n3	5.57752	5.68658	6.78782	6.13549	5.87057	7.94956
figure 1B
Concentration of n-6 PUFA (%)
	WT	WT	WT	FT	FT	FT
n-6 PUFA	19.6023	19.596	23.7307	16.5148	16.7929	16.4654
Concentration of n-6 PUFA (%)
	WT	WT	WT	FT	FT	FT
C18:2n6t	0.410514	0.387167	0.280192	0.326879	0.276026	0.584006
C18:2n6c	3.24299	3.26975	5.31408	5.17476	4.0716	4.07461
C18:3n6	0.388277	0.32386	0.382005	0.353705	0.3476	0.456075
C20:3n6	2.11183	2.07922	3.1668	2.02442	3.97566	2.18873
C20:4n6	13.4486	13.536	14.5877	8.63507	8.12202	9.16193
figure 1C	n-6/n-3	1.14944	1.13363	1.38708	0.849642	0.808115	0.745913
Figure 2.
figure 2A
ATP (nmol/min /107 cell)
WT	WT	WT	WT	WT	WT	FT	FT	FT	FT	FT	FT
30.4093	28.7809	29.0719	29.3178	32.794	30.2348	17.8842	16.9169	16.0516	18.6155	19.0351	21.4031
glucose (nmol/min /107 cell)
WT	WT	WT	WT	WT	WT	FT	FT	FT	FT	FT	FT
5.16216	8.4973	9.0973	11.191	17.2378	10.4036	12.0919	19.0757	21.227	24.2505	30.1009	8.73514
FDP (nmol/min /107 cell)
WT	WT	WT	WT	WT	WT	FT	FT	FT	FT	FT	FT
0.689093	0.697588	0.662654	0.725513	0.690545	0.736608	0.47731	0.484783	0.607705	0.570728	0.519504	0.50663
PA (nmol/min /107 cell)
WT	WT	WT	WT	WT	WT	FT	FT	FT	FT	FT	FT
1.8115	1.76919	1.90592	2.03423	1.92165	1.94125	1.59585	1.79679	1.52677	1.61303	1.7	1.8036
CA (nmol/min /107 cell)
WT	WT	WT	WT	WT	WT	FT	FT	FT	FT	FT	FT
0.409487	0.443635	0.415851	0.450868	0.40151	0.431415	0.377763	0.386125	0.39195	0.385463	0.391267	0.388257
NADH (nmol/min /107 cell)
WT	WT	WT	WT	WT	WT	FT	FT	FT	FT	FT	FT
1.03765	0.947565	1.48905	1.38956	0.836275	1.20393	0.785376	0.685875	0.485828	0.748564	0.537262	0.478175
figure 2B
HK activity (nmol/min /107 cell)
WT	WT	WT	WT	WT	WT	FT	FT	FT	FT	FT	FT
0.275842	0.224659	0.251444	0.241912	0.214263	0.262041	0.230173	0.191532	0.154253	0.149814	0.133651	0.126347
PFK activity (nmol/min /107 cell)
WT	WT	WT	WT	WT	WT	FT	FT	FT	FT	FT	FT
0.0936985	0.0930301	0.0892834	0.0922995	0.0938076	0.096225	0.0599262	0.0594813	0.0665602	0.0659581	0.0704385	0.0679745
PK activity (nmol/min /107 cell)
WT	WT	WT	WT	WT	WT	FT	FT	FT	FT	FT	FT
1.17863	0.807448	0.585518	0.574506	0.997526	0.462975	0.451932	0.465683	0.400244	0.453964	0.406863	0.620875
figure 2C
WT	WT	WT	FT	FT	FT	WT	WT	WT	FT	FT	FT	WT	WT	WT	FT	FT	FT	WT	WT	WT	FT	FT	FT
CT-RPLP0	CT-RPLP0	CT-RPLP0	CT-RPLP0	CT-RPLP0	CT-RPLP0	CT-RPLP0	CT-RPLP0	CT-RPLP0	CT-RPLP0	CT-RPLP0	CT-RPLP0	CT-RPLP0	CT-RPLP0	CT-RPLP0	CT-RPLP0	CT-RPLP0	CT-RPLP0	CT-RPLP0	CT-RPLP0	CT-RPLP0	CT-RPLP0	CT-RPLP0	CT-RPLP0
19.09	18.9	19.11	18.52	18.53	19.03	19.09	18.9	19.11	18.52	18.53	19.03	18.1	18.87	19.21	19.25	20.01	18.94	18.1	18.87	19.21	19.25	20.01	18.94
19.09	18.95	18.97	18.1	18.5	18.92	19.09	18.95	18.97	18.1	18.5	18.92	18.31	19.01	19.01	19.31	20.01	18.73	18.31	19.01	19.01	19.31	20.01	18.73
19.12	19.03	19.01	18.3	18.4	19.01	19.12	19.03	19.01	18.3	18.4	19.01	18.22	18.67	19.01	19.52	19.03	19.1	18.22	18.67	19.01	19.52	19.03	19.1
19.09	19.03	19.04	18.3	18.53	19.08	19.09	19.03	19.04	18.3	18.53	19.08	18.2	18.6	18.98	19.18	19.11	18.88	18.2	18.6	18.98	19.18	19.11	18.88
CT-HK1	CT-HK1	CT-HK1	CT-HK1	CT-HK1	CT-HK1	CT-PFKM	CT-PFKM	CT-PFKM	CT-PFKM	CT-PFKM	CT-PFKM	CT-PKM	CT-PKM	CT-PKM	CT-PKM	CT-PKM	CT-PKM	CT-PKM2	CT-PKM2	CT-PKM2	CT-PKM2	CT-PKM2	CT-PKM2
23.48	23.21	24	24.47	24.89	24.45	24.33	25.03	25.1	26.32	26.43	26.54	20.3	20.73	20.7	22.03	22.03	22.08	24.63	24.77	25.01	26.25	26.03	26.08
23.91	23.03	23.86	24.41	24.91	24.03	24.38	25.31	25.04	26.04	26.46	26.32	20.19	20.43	20.71	22.91	22.43	22.11	24.1	24.03	25.02	26.27	26.46	25.98
23.05	23.01	23.05	24.65	24.42	24.44	24.5	24.82	25	26.02	26.18	26.31	20.03	20.56	20.51	22.82	22.49	22.61	24.01	24.81	24.98	26.72	26.01	25.88
23.4	23.23	23.48	24.43	24.82	24.01	25	24.77	24.01	26.05	26.16	26.51	20.22	20.51	20.01	22.21	22.01	22.54	24.51	24.73	24.33	26.91	26.54	26.18
figure 2D
ICDHm activity (nmol/min /107 cell)
WT	WT	WT	WT	WT	WT	FT	FT	FT	FT	FT	FT
0.2431	0.3835	0.1937	0.3809	0.2015	0.2535	0.1352	0.1508	0.1378	0.2223	0.1781	0.1378
α-KGDH activity (nmol/min /107 cell)
WT	WT	WT	WT	WT	WT	FT	FT	FT	FT	FT	FT
1.3988	0.9074	1.7056	0.9581	1.5431	1.1453	0.7306	1.4677	1.8772	1.5314	1.1869	0.8749
SDH activity (nmol/min /107 cell)
WT	WT	WT	WT	WT	WT	FT	FT	FT	FT	FT	FT
0.93197	0.785015	0.997535	0.804727	0.849618	0.875991	0.86086	0.781281	0.764648	0.807384	0.926464	0.916531
MDHm activity (nmol/min /107 cell)
WT	WT	WT	WT	WT	WT	FT	FT	FT	FT	FT	FT
11.5414	14.5268	12.4183	14.9363	12.6542	16.4788	7.2436	9.88	9.7682	11.6682	12.935	11.1702
figure 2E
WT	WT	WT	FT	FT	FT	WT	WT	WT	FT	FT	FT	WT	WT	WT	FT	FT	FT	WT	WT	WT	FT	FT	FT	WT	WT	WT	FT	FT	FT	WT	WT	WT	FT	FT	FT	WT	WT	WT	FT	FT	FT
CT-RPLP0	CT-RPLP0	CT-RPLP0	CT-RPLP0	CT-RPLP0	CT-RPLP0	CT-RPLP0	CT-RPLP0	CT-RPLP0	CT-RPLP0	CT-RPLP0	CT-RPLP0	CT-RPLP0	CT-RPLP0	CT-RPLP0	CT-RPLP0	CT-RPLP0	CT-RPLP0	CT-RPLP0	CT-RPLP0	CT-RPLP0	CT-RPLP0	CT-RPLP0	CT-RPLP0	CT-RPLP0	CT-RPLP0	CT-RPLP0	CT-RPLP0	CT-RPLP0	CT-RPLP0	CT-RPLP0	CT-RPLP0	CT-RPLP0	CT-RPLP0	CT-RPLP0	CT-RPLP0	CT-RPLP0	CT-RPLP0	CT-RPLP0	CT-RPLP0	CT-RPLP0	CT-RPLP0
18.05	19.91	19	19.03	18.82	19.08	18.05	19.91	19	19.03	18.82	19.08	18.05	19.91	19	19.03	18.82	19.08	19.04	20.09	19.88	19.92	20.03	19.86	19.04	20.09	19.88	19.92	20.03	19.86	19.04	20.09	19.88	19.92	20.03	19.86	19.43	18.83	18.07	18.13	18.9	18.24
19.4	19.56	18.79	19.61	18.43	19.21	19.4	19.56	18.79	19.61	18.43	19.21	19.4	19.56	18.79	19.61	18.43	19.21	18.76	20.03	19.88	20.1	20.01	19.9	18.76	20.03	19.88	20.1	20.01	19.9	18.76	20.03	19.88	20.1	20.01	19.9	19.81	18.76	18.21	18.44	19.01	18.28
18.76	19.21	19.01	19.22	18.46	19.7	18.76	19.21	19.01	19.22	18.46	19.7	18.76	19.21	19.01	19.22	18.46	19.7	18.92	20.03	19.92	20.01	20	20.08	18.92	20.03	19.92	20.01	20	20.08	18.92	20.03	19.92	20.01	20	20.08	19.46	18.48	18.05	18.19	19.01	19.03
18.01	19.33	18.69	19.41	18.31	19.77	18.01	19.33	18.69	19.41	18.31	19.77	18.01	19.33	18.69	19.41	18.31	19.77	19.21	20.01	19.91	19.85	20.14	20.02	19.21	20.01	19.91	19.85	20.14	20.02	19.21	20.01	19.91	19.85	20.14	20.02	19.45	18.46	18.05	18.26	18.78	19.08
CT-IDH2	CT-IDH2	CT-IDH2	CT-IDH2	CT-IDH2	CT-IDH2	CT-IDH3A	CT-IDH3A	CT-IDH3A	CT-IDH3A	CT-IDH3A	CT-IDH3A	CT-OGDH	CT-OGDH	CT-OGDH	CT-OGDH	CT-OGDH	CT-OGDH	CT-SDHA	CT-SDHA	CT-SDHA	CT-SDHA	CT-SDHA	CT-SDHA	CT-SDHB	CT-SDHB	CT-SDHB	CT-SDHB	CT-SDHB	CT-SDHB	CT-SDHD	CT-SDHD	CT-SDHD	CT-SDHD	CT-SDHD	CT-SDHD	CT-MDH2	CT-MDH2	CT-MDH2	CT-MDH2	CT-MDH2	CT-MDH2
25.08	26.13	25.04	27.93	27.23	28.41	24.44	25.88	24.01	25.09	24.99	26.03	22.81	23.53	23.01	23.82	23.08	23.24	22.01	23.18	23.58	23.14	24.01	23.72	26.01	27.01	26.33	27.82	28.21	28.07	24.01	24.55	24.045	25.88	26.61	25.81	21.37	20.03	20.31	22.31	23.29	22.08
25.51	26.18	25.53	27.88	27.01	28.23	24.5	25.01	24.33	25.59	24.98	25.02	22.77	23.51	23.01	23.78	23.04	23.28	22.08	23.11	23	23.91	24.18	23.76	26.31	27.43	26.13	27.81	28.03	28.04	23.98	24.61	23.91	25.45	26.66	26.01	21.31	20.87	20.03	22.08	23.31	22.4
25.31	26.31	24.55	27.83	27.43	28.79	24.77	24.88	24.56	25.14	25.03	25.05	22.56	23.91	22.88	23.43	23.11	23.67	22.05	23.13	23.21	23.77	24.01	23.92	26.45	27.02	26.7	27.41	28.08	28.18	23.65	24.67	24.13	25.43	26.71	25.93	21.12	20.83	20.33	22.22	23.01	23.09
25.11	26.31	25.41	27.91	27.42	28.66	24.01	24.75	24.43	25.67	25.04	25.43	22.51	23.98	22.72	23.77	23.12	23.44	22.05	23.32	23.23	23.74	24.01	23.98	26.42	27.08	26.75	27.51	28.31	27.83	23.58	24.59	23.66	25.45	26.73	25.88	21.36	20.78	20.38	22.32	23.42	23.01
figure 2F
complex Ⅰ activity (nmol/min /107 cell)
WT	WT	WT	WT	WT	WT	FT	FT	FT	FT	FT	FT
57.16	67.7	55.58	64.8	69.68	40.198	37.34	29.54	33.12	41.32	26.88	33.78
complex Ⅲ activity (nmol/min /107 cell)
WT	WT	WT	WT	WT	WT	FT	FT	FT	FT	FT	FT
2.77016	5.71888	6.14594	6.87109	5.08301	6.28779	3.59104	2.05493	2.82472	1.40765	2.728	1.99045
complex Ⅳ activity (nmol/min /107 cell)
WT	WT	WT	WT	WT	WT	FT	FT	FT	FT	FT	FT
0.032784	0.059872	0.016168	0.020416	0.040096	0.050312	0.029936	0.047368	0.027728	0.049216	0.032088	0.031456
complex Ⅴ activity (nmol/min /107 cell)
WT	WT	WT	WT	WT	WT	FT	FT	FT	FT	FT	FT
5.43959	5.55266	4.87099	5.46253	6.38537	4.55654	3.46198	2.58439	3.85434	4.11339	1.40358	4.46269
figure 2G
WT	WT	WT	FT	FT	FT	WT	WT	WT	FT	FT	FT	WT	WT	WT	FT	FT	FT	WT	WT	WT	FT	FT	FT	WT	WT	WT	FT	FT	FT	WT	WT	WT	FT	FT	FT	WT	WT	WT	FT	FT	FT
CT-RPLP0	CT-RPLP0	CT-RPLP0	CT-RPLP0	CT-RPLP0	CT-RPLP0	CT-RPLP0	CT-RPLP0	CT-RPLP0	CT-RPLP0	CT-RPLP0	CT-RPLP0	CT-RPLP0	CT-RPLP0	CT-RPLP0	CT-RPLP0	CT-RPLP0	CT-RPLP0	CT-RPLP0	CT-RPLP0	CT-RPLP0	CT-RPLP0	CT-RPLP0	CT-RPLP0	CT-RPLP0	CT-RPLP0	CT-RPLP0	CT-RPLP0	CT-RPLP0	CT-RPLP0	CT-RPLP0	CT-RPLP0	CT-RPLP0	CT-RPLP0	CT-RPLP0	CT-RPLP0	CT-RPLP0	CT-RPLP0	CT-RPLP0	CT-RPLP0	CT-RPLP0	CT-RPLP0
19.34	19.73	20.04	20.31	19.98	20.22	19.34	19.73	20.04	20.31	19.98	20.22	19.34	19.73	20.04	20.31	19.98	20.22	20.06	20.09	19.92	20.07	20.23	19.23	20.07	19.9	19.56	20.35	19.19	20.39	20.07	19.9	19.56	20.35	19.19	20.39	20.07	19.9	19.56	20.35	19.19	20.39
19.28	19.83	20.01	20.33	19.93	20.03	19.28	19.83	20.01	20.33	19.93	20.03	19.28	19.83	20.01	20.33	19.93	20.03	19.82	19.88	20.12	19.71	20.05	19.57	20.07	19.72	19.75	20.34	19.02	20.5	20.07	19.72	19.75	20.34	19.02	20.5	20.07	19.72	19.75	20.34	19.02	20.5
19.24	19.69	20.38	20.18	19.7	20.09	19.24	19.69	20.38	20.18	19.7	20.09	19.24	19.69	20.38	20.18	19.7	20.09	20.06	20.1	19.95	20.06	20.31	20.01	20.16	20.16	20.3	20.25	19.03	20.6	20.16	20.16	20.3	20.25	19.03	20.6	20.16	20.16	20.3	20.25	19.03	20.6
19.22	19.66	20.03	20.07	19.81	20.13	19.22	19.66	20.03	20.07	19.81	20.13	19.22	19.66	20.03	20.07	19.81	20.13	20.25	19.95	19.78	19.43	20.11	19.84	19.96	20.08	20.05	20.28	19.11	20.61	19.96	20.08	20.05	20.28	19.11	20.61	19.96	20.08	20.05	20.28	19.11	20.61
CT-NDUFS1	CT-NDUFS1	CT-NDUFS1	CT-NDUFS1	CT-NDUFS1	CT-NDUFS1	CT-NDUFA10	CT-NDUFA10	CT-NDUFA10	CT-NDUFA10	CT-NDUFA10	CT-NDUFA10	CT-CYC1	CT-CYC1	CT-CYC1	CT-CYC1	CT-CYC1	CT-CYC1	CT-MTCO1	CT-MTCO1	CT-MTCO1	CT-MTCO1	CT-MTCO1	CT-MTCO1	CT-ATP5F1A	CT-ATP5F1A	CT-ATP5F1A	CT-ATP5F1A	CT-ATP5F1A	CT-ATP5F1A	CT-ATP5F1B	CT-ATP5F1B	CT-ATP5F1B	CT-ATP5F1B	CT-ATP5F1B	CT-ATP5F1B	CT-ATP5F1C	CT-ATP5F1C	CT-ATP5F1C	CT-ATP5F1C	CT-ATP5F1C	CT-ATP5F1C
20.14	21.06	21.51	23.2	23.11	22.92	25.13	25.78	26.23	27.18	27.01	27.21	26.31	26.59	27.56	29.01	28.85	29.49	21.64	21.45	22.02	21.53	21.7	21.61	20.12	20.48	20.53	24.2	22.59	23.82	24.03	23.44	23.21	26.67	27.1	26.81	26.24	26.13	25.95	28.72	29.08	28.97
20.93	21.1	21.54	23.18	23.68	22.94	25.09	25.9	26.22	27.91	26.98	27.03	26.74	26.49	27.69	29.05	28.83	29.77	21.66	21.49	21.53	21.69	22.05	21.64	20.98	20.44	20.66	23.96	22.13	24.05	23.53	23.19	22.77	26.56	26.55	26.75	26.34	25.88	26.72	29.18	29.21	29.15
20.72	20.89	21.17	23.19	23.71	22.72	25.33	25.91	26.29	27.93	26.59	27.08	26.64	26.44	27.11	29.17	28.9	29.7	21.87	21.93	21.57	21.82	21.97	21.85	20.12	20.16	20.19	23.43	22.71	23.82	23.72	23.41	22.52	27	26.81	26.75	26.17	25.84	26.93	28.92	28.44	28.97
20.92	21.29	20.81	23.16	23.04	22.49	25.3	25.8	26.25	27.31	27.01	27.1	26.71	26.72	27.29	29.17	28.97	29.41	22.01	22.08	21.82	22.13	21.65	21.5	21.06	20.15	20.47	23.65	22.49	24.46	23.77	23.15	23.28	26.58	27.14	26.84	26.67	26.19	26.31	28.33	28.48	29.13
Figure 3.
figure 3A
5-mc percent of total DNA（%）
WT	WT	WT	FT	FT	FT
0.0198855	0.0135329	0.015116	0.0383487	0.0428765	0.0401109
figure 3B
5-hmc percent of total DNA（%）
WT	WT	WT	FT	FT	FT
0.0053718	0.0035708	0.00359206	0.00405812	0.00474429	0.00405905
Figure 4.
figure 4A
	WT	WT	WT	FT	FT	FT
CT-PFKM(2)	32.79	32.85	32.73	32.81	32.83	32.79
CT-IgG	34.29	34.64	34.33	34.57	34.61	34.79
CT-Input	27.26	27.26	27.31	27.77	27.36	27.45
CT-PFKM(3)	32.7	32.76	32.27	30.79	30.79	30.62
CT-IgG	32.16	32.55	32.55	31.19	31.21	31.36
CT-Input	28.23	28.53	28.54	27.23	27.33	27.41
CT-PKM(1)	32.16	32.24	32.26	32.23	32.25	32.47
CT-IgG	34.5	34.7	34.45	34.87	34.88	34.99
CT-Input	32.11	32.15	33.12	32.57	32.87	33.04
figure 4B
	WT	WT	WT	FT	FT	FT
CT-IDH2(1)	32.65	32.51	32.52	31.46	31.93	31.83
CT-IgG	34.18	34.25	34.34	34.01	34.07	34.02
CT-Input	30.67	30.11	30.45	30.13	30.14	30.21
CT-MDH2(4)	32.59	32.15	32.56	31.12	31.24	31.24
CT-IgG	33.61	33.39	33.54	33.71	33.83	33.64
CT-Input	30.67	30.11	30.45	30.13	30.14	30.21
figure 4C
	WT	WT	WT	FT	FT	FT
CT-NDUFS1(1)	26.78	26.63	26.88	26.44	27.16	26.88
CT-IgG	27.24	27.92	26.96	26.95	27.53	27.42
CT-Input	26.11	26.32	26.13	26.29	25.92	26.31
CT-NDUFS1(2)	32.89	32.96	32.71	31.2	31.47	31.72
CT-IgG	31.89	31.77	31.87	31.77	31.81	31.67
CT-Input	26.97	26.72	26.83	27.11	26.97	27.08
CT-ATP5F1C(3)	32.89	32.79	32.99	31.54	31.18	31.58
CT-IgG	34.5	34.55	34.44	33.85	33.12	33.89
CT-Input	29.49	29.28	29.43	28.61	28.58	28.34
CT-ATP5F1C(4)	32.83	32.81	32.25	31.71	31.82	31.55
CT-IgG	34.18	34.19	34.64	34.21	34.23	34.73
CT-Input	29.02	29.26	29.15	29.14	29.35	29.15
figure 4D
WT	WT	WT	FT	FT	FT	WT	WT	WT	FT	FT	FT	WT	WT	WT	FT	FT	FT
CT-RPLP0	CT-RPLP0	CT-RPLP0	CT-RPLP0	CT-RPLP0	CT-RPLP0	CT-RPLP0	CT-RPLP0	CT-RPLP0	CT-RPLP0	CT-RPLP0	CT-RPLP0	CT-RPLP0	CT-RPLP0	CT-RPLP0	CT-RPLP0	CT-RPLP0	CT-RPLP0
19.75	20.1	19.68	19.92	20.51	20.06	16.78	16.29	16.26	20.9	20.7	20.74	16.78	16.29	16.26	20.9	20.7	20.74
19.67	20.16	19.59	19.93	20.26	20.02	16.77	16.18	16.26	20.91	20.77	20.76	16.77	16.18	16.26	20.91	20.77	20.76
19.77	20.19	19.82	20.06	20.26	20.54	16.01	16.48	16.25	20.74	20.83	20.65	16.01	16.48	16.25	20.74	20.83	20.65
19.8	20.2	20.38	20.02	20.48	20.26	16.16	16.2	16.14	20.82	20.71	20.68	16.16	16.2	16.14	20.82	20.71	20.68
CT-DNMT1	CT-DNMT1	CT-DNMT1	CT-DNMT1	CT-DNMT1	CT-DNMT1	CT-DNMT3A	CT-DNMT3A	CT-DNMT3A	CT-DNMT3A	CT-DNMT3A	CT-DNMT3A	CT-DNMT3B	CT-DNMT3B	CT-DNMT3B	CT-DNMT3B	CT-DNMT3B	CT-DNMT3B
22.39	23.04	22.87	21.01	21.18	20.34	24.34	25.08	24.3	23.98	25.05	25.25	25.23	25.98	25.18	23.74	24.02	24.08
22.38	23.01	22.78	21.11	21.67	20.42	24.62	25.07	24.87	24.1	24.78	25.21	25.32	25.07	25.11	23.64	24.13	23.42
22.01	23.02	22.74	20.72	21.01	20.96	24.33	24.98	24.88	24.11	24.78	24.92	25.01	25.44	24.72	23.81	23.32	23.91
22.32	23.02	22.71	20.73	20.9	20.54	24.4	24.99	25.04	23.99	24.76	24.98	25.33	25.91	24.72	23.83	23.41	23.99
figure 4E
WT	WT	WT	FT	FT	FT	WT	WT	WT	FT	FT	FT	WT	WT	WT	FT	FT	FT
CT-RPLP0	CT-RPLP0	CT-RPLP0	CT-RPLP0	CT-RPLP0	CT-RPLP0	CT-RPLP0	CT-RPLP0	CT-RPLP0	CT-RPLP0	CT-RPLP0	CT-RPLP0	CT-RPLP0	CT-RPLP0	CT-RPLP0	CT-RPLP0	CT-RPLP0	CT-RPLP0
20.17	20.09	20.42	20.03	20.31	20.23	20.17	20.09	20.42	20.03	20.31	20.23	20.17	20.09	20.42	20.03	20.31	20.23
20.66	20.78	20.85	20.22	20.21	20.12	20.66	20.78	20.85	20.22	20.21	20.12	20.66	20.78	20.85	20.22	20.21	20.12
20.08	20.45	20.85	20.21	20.22	20.1	20.08	20.45	20.85	20.21	20.22	20.1	20.08	20.45	20.85	20.21	20.22	20.1
20.58	20.56	20.34	20.01	20.33	20.08	20.58	20.56	20.34	20.01	20.33	20.08	20.58	20.56	20.34	20.01	20.33	20.08
CT-TET1	CT-TET1	CT-TET1	CT-TET1	CT-TET1	CT-TET1	CT-TET2	CT-TET2	CT-TET2	CT-TET2	CT-TET2	CT-TET2	CT-TET3	CT-TET3	CT-TET3	CT-TET3	CT-TET3	CT-TET3
23.02	23.72	23.23	22.303	23.09	22.98	27.02	26.88	26.32	28.08	29.15	28.88	26.45	25.75	26.84	28.64	29.02	29.3
23.01	23.79	23.21	22.34	23.04	22.92	27.16	26.97	26.71	28.29	29.22	28.39	26.02	25.72	26.07	28.92	29.1	28.78
23.04	23.08	23.21	22.53	23.04	22.86	27.12	26.69	26.72	28.47	29.32	28.77	26.08	25.99	26.55	28.91	29.55	28.76
23.09	23.06	23.54	22.54	23.08	22.78	27.11	26.5	26.78	29.06	29.33	28.56	26.1	26.31	26.9	28.88	29.53	28.58
figure 4F
Full original blots used for Figure 4F. Each blot membrane was cut based on the standard band positions and then incubated with the appropriate antibodies. The bands in the article are marked in green frame, and the bands unrelated the article are marked in red frame.
Original blots				Description blots
Supplementary figure 1B
WT	WT	WT	FT	FT	FT
CT-RPLP0	CT-RPLP0	CT-RPLP0	CT-RPLP0	CT-RPLP0	CT-RPLP0
19.85	20.13	19.88	19.75	20.03	19.45
20.01	20.15	19.68	19.28	20.01	19.46
20.03	20.08	19.65	19.66	20.01	19.46
19.78	20.01	19.56	19.68	20.12	19.37
CT-fat-1	CT-fat-1	CT-fat-1	CT-fat-1	CT-fat-1	CT-fat-1
38.59	38.41	38.19	26.28	26.41	25.93
38.42	38.98	38.36	26.5	26.08	25.91
38.08	39.02	38.33	26.51	26.31	25.88
38.89	39.01	38.19	26.32	25.85	25.86
